# Supplementary material for: The Creation of True Two-Dimensional Silicon Carbide
Source: Nanomaterials (Basel). 2021 Jul 10;11(7):1799. doi: 10.3390/nano11071799 (PMC8308388; doi:10.3390/nano11071799)
Supplement: Supplementary file 1 [file nanomaterials-11-01799-s001.zip]

Archive with 1 entries (1 files):
- nanomaterials-1297101-supplementary.pdf
